# Supplementary material for: Comparative Anatomical and Transcriptomics Reveal the Larger Cell Size as a Major Contributor to Larger Fruit Size in Apricot
Source: Int J Mol Sci. 2023 May 14;24(10):8748. doi: 10.3390/ijms24108748 (PMC10218707; doi:10.3390/ijms24108748)
Supplement: Supplementary file 1 [file ijms-24-08748-s001.zip]

Archive with 3 entries (2 files):
- ijms-2351827-supplementary/
- ijms-2351827-supplementary/Supplementary materials.pdf
- ijms-2351827-supplementary/Supplementary Table.xlsx
