# Supplementary material for: Comparative Anatomical and Transcriptomics Reveal the Larger Cell Size as a Major Contributor to Larger Fruit Size in Apricot
Source: Int J Mol Sci. 2023 May 14;24(10):8748. doi: 10.3390/ijms24108748 (PMC10218707; doi:10.3390/ijms24108748)
Supplement: Supplementary file 1 [file ijms-24-08748-s001.zip › ijms-2351827-supplementary/Supplementary Table.xlsx]

## Sheet: Table S1
Table S1. Summary of RNA-Seq results.
Cultivar	Sample name	Fruit representative stages	Replicate	Total raw reads (M)	Total clean reads (M)	Total clean bases (Gb)	Clean reads Q20 (%)	Clean reads Q30 (%)	Clean reads Ratio (%)	Total mapping reads to reference genome (%)	Uniquely mapping to reference genome (%)	Total mapping reads to reference genes (%)	Uniquely mapping to reference genes (%)
'Sungold' (Prunus armeniaca)	AO	5 days before full blooming	AO_1	47.33	42.72	6.41	97.08	92.45	90.27	89.13	61	62.68	56.5
	AO	5 days before full blooming	AO_2	45.57	43.43	6.52	96.98	92.22	95.31	89.67	60.64	64.72	58.39
	AO	5 days before full blooming	AO_3	45.57	43.45	6.52	96.56	91.19	95.34	89.31	59.35	63.65	57.44
	AF1	0 days after full blooming	AF1_1	43.82	42.65	6.4	96.19	90.89	97.32	88.5	51.67	64.63	58.58
	AF1	0 days after full blooming	AF1_2	45.57	42.47	6.37	96.06	90.72	93.2	87.93	49.78	64.47	58.41
	AF1	0 days after full blooming	AF1_3	43.82	42.66	6.4	96.17	90.77	97.35	88.86	52.07	64.83	58.75
	AF2	7 days after full blooming	AF2_1	45.25	42.27	6.34	95.84	90.22	93.41	87.88	48.47	64.57	58.51
	AF2	7 days after full blooming	AF2_2	45.57	43.18	6.48	95.82	90.08	94.75	87.75	48.59	63.46	57.61
	AF2	7 days after full blooming	AF2_3	43.72	42.76	6.41	95.98	90.31	97.81	89.02	51.2	64.67	58.59
	AF3	21 days after full blooming	AF3_1	43.82	41.98	6.3	96.83	91.81	95.81	89.41	59.61	63.79	56.89
	AF3	21 days after full blooming	AF3_2	43.82	42.41	6.36	96.83	91.81	96.77	89.58	59.62	63.64	56.8
	AF3	21 days after full blooming	AF3_3	45.57	43.4	6.51	96.84	91.85	95.23	89.32	60.37	63.89	56.95
	AF4	35 days after full blooming	AF4_1	45.57	42.73	6.41	96.17	90.9	93.76	88.03	50.39	65.11	58.34
	AF4	35 days after full blooming	AF4_2	45.57	42.85	6.43	96.08	90.73	94.03	87.87	49.77	65.41	58.64
	AF4	35 days after full blooming	AF4_3	43.82	42.35	6.35	96.29	91.14	96.64	87.52	51.52	64.14	57.41
	AF5	49 days after full blooming	AF5_1	45.57	42.6	6.39	96.26	91.12	93.48	88.28	50.36	65.34	57.9
	AF5	49 days after full blooming	AF5_2	45.57	42.94	6.44	96.09	90.76	94.22	87.99	49.16	65.03	57.66
	AF5	49 days after full blooming	AF5_3	43.82	42.78	6.42	96.12	90.82	97.62	87.85	50.3	65.33	57.98
	AF6	70 days after full blooming	AF6_1	47.19	42.69	6.4	97.68	91.97	90.47	88.85	64.29	65.32	57.31
	AF6	70 days after full blooming	AF6_2	47.19	43.62	6.54	97.67	91.92	92.43	89.38	64.32	65.62	57.58
	AF6	70 days after full blooming	AF6_3	47.19	43.43	6.51	97.75	92.19	92.04	89.61	64.7	66.02	57.97
	AF7	77 days after full blooming	AF7_1	45.57	42.94	6.44	96.09	90.75	94.22	88.71	48.75	65.58	58.08
	AF7	77 days after full blooming	AF7_2	45.57	42.77	6.42	95.81	90.14	93.85	87.92	47.2	64.77	57.38
	AF7	77 days after full blooming	AF7_3	43.82	42.52	6.38	96.17	90.85	97.03	88.35	50.39	65.01	57.57
	AF8	84 days after full blooming	AF8_1	47.19	43.44	6.52	97.75	92.22	92.05	90.09	65.01	66.22	58.3
	AF8	84 days after full blooming	AF8_2	45.44	42.26	6.34	97.56	91.58	93	90.73	64.68	66.91	59.02
	AF8	84 days after full blooming	AF8_3	47.19	43.34	6.5	97.73	92.15	91.85	90.36	64.93	65.73	57.85
'F43' (Prunus sibirica)	SO	5 days before full blooming	SO_1	43.82	42.22	6.33	96.78	91.75	96.35	91.48	64.29	63.31	57.01
	SO	5 days before full blooming	SO_2	43.82	42.32	6.35	96.86	91.95	96.57	91.72	64.91	63.23	56.98
	SO	5 days before full blooming	SO_3	45.57	43.62	6.54	96.92	92.09	95.71	91.55	65.05	63.59	57.19
	SF1	0 days after full blooming	SF1_1	43.82	42.39	6.36	96.46	91.44	96.73	91.23	57.51	65.76	59.4
	SF1	0 days after full blooming	SF1_2	45.57	42.65	6.4	95.85	90.19	93.57	90.26	52.39	65.99	59.66
	SF1	0 days after full blooming	SF1_3	45.57	43.07	6.46	95.91	90.36	94.5	90.57	52.85	65.75	59.54
	SF2	7 days after full blooming	SF2_1	45.57	43.35	6.5	96.53	91.63	95.12	90.98	57.41	65.8	59.32
	SF2	7 days after full blooming	SF2_2	45.57	42.78	6.42	96.12	90.81	93.88	90.73	53.8	66.22	59.93
	SF2	7 days after full blooming	SF2_3	47.33	43.19	6.48	96.35	91.34	91.27	90.41	55.25	65.63	59.25
	SF3	21 days after full blooming	SF3_1	43.82	42.06	6.31	96.83	91.82	95.97	91.85	64.21	65.28	58.16
	SF3	21 days after full blooming	SF3_2	43.82	42.49	6.37	96.84	91.85	96.95	92.23	64.32	66.4	59.18
	SF3	21 days after full blooming	SF3_3	43.82	42.21	6.33	96.75	91.68	96.33	91.54	64.7	65.29	58.22
	SF4	35 days after full blooming	SF4_1	43.82	42.43	6.36	96.43	91.38	96.82	90.79	56.69	66.45	58.73
	SF4	35 days after full blooming	SF4_2	45.57	42.67	6.4	96.16	90.9	93.63	89.95	53.27	66.17	58.55
	SF4	35 days after full blooming	SF4_3	45.57	43.21	6.48	96.2	91.01	94.81	89.51	54.02	65.78	58.02
	SF5	49 days after full blooming	SF5_1	45.57	42.85	6.43	96.62	91.48	94.02	91.32	60.64	65.48	56.06
	SF5	49 days after full blooming	SF5_2	43.82	42.26	6.34	96.97	92.19	96.43	91.69	63.13	66.25	56.62
	SF5	49 days after full blooming	SF5_3	43.82	42.45	6.37	96.86	91.92	96.87	91.81	62.73	66.36	56.8
	SF6	70 days after full blooming	SF6_1	43.82	42.32	6.35	96.75	91.62	96.57	91.85	63.11	66.15	57.85
	SF6	70 days after full blooming	SF6_2	43.82	42	6.3	96.93	92.07	95.84	91.61	63.53	65.86	57.55
	SF6	70 days after full blooming	SF6_3	43.82	42	6.3	96.9	91.96	95.84	91.78	63.63	66.4	58.02
	SF7	91 days after full blooming	SF7_1	45.57	43.25	6.49	96.81	91.81	94.9	90.91	61.78	63.35	54.66
	SF7	91 days after full blooming	SF7_2	45.57	42.4	6.36	96.88	91.98	93.03	90.39	61.59	63.21	54.48
	SF7	91 days after full blooming	SF7_3	43.82	42.52	6.38	96.69	91.55	97.04	91.72	62.04	63.84	55.21
	SF8	98 days after full blooming	SF8_1	45.44	42.7	6.41	96.83	90.5	93.97	90.99	60.61	64.01	55.8
	SF8	98 days after full blooming	SF8_2	45.44	42.79	6.42	96.91	90.74	94.17	90.96	60.9	64.12	55.87
	SF8	98 days after full blooming	SF8_3	47.19	43.25	6.49	97.8	92.35	91.65	91.5	69.64	64.2	55.93

## Sheet: Table S2 
Table S2. Summary of fruit weight data.
Sample name	Species	Fruit weight
Fengyuanhong	Prunus armeniaca	102.8
Dajiexing	Prunus armeniaca	85.29
Huaxiandajiexing*	Prunus armeniaca	84
Lanzhoudajiexing*	Prunus armeniaca	84
Yinxiangbai*	Prunus armeniaca	75.6
Qiuhong	Prunus armeniaca	81.62
Yidali1hao	Prunus armeniaca	80.68
Sungold	Prunus armeniaca	80.19
S-11	Prunus armeniaca	80.1
Zhanggongyuanxing*	Prunus armeniaca	80
Bayuehong	Prunus armeniaca	79.34
Daguoxing	Prunus armeniaca	77.98
11Z06	Prunus armeniaca	75.15
Harcot*	Prunus armeniaca	72.5
Dafeng*	Prunus armeniaca	71.1
Jixianxiangbaixing*	Prunus armeniaca	67.6
Shajinhong1hao	Prunus armeniaca	66.9
11N02	Prunus armeniaca	66.15
PA61	Prunus armeniaca	65.03
7-126	Prunus armeniaca	63.45
Pingguoxing	Prunus armeniaca	63.29
Wulan12	Prunus armeniaca	61.32
Katy*	Prunus armeniaca	60
KLQ_CNC	Prunus armeniaca	59.98
Qingyangxing7hao	Prunus armeniaca	59.88
11D02	Prunus armeniaca	56.49
Hongfeng*	Prunus armeniaca	56
DH11	Prunus armeniaca	55.49
Dahuangxing*	Prunus armeniaca	55
Momoxing*	Prunus armeniaca	54.9
20191006	Prunus armeniaca	54.72
Jiamaihuang*	Prunus armeniaca	53.2
PA62	Prunus armeniaca	52.62
Chuanzhihong*	Prunus armeniaca	52.5
Jinshahong	Prunus armeniaca	52.31
XY-28	Prunus armeniaca	51.246
XYZS	Prunus armeniaca	49.72
LS-11	Prunus armeniaca	49.73
Luotuohuang*	Prunus armeniaca	49.5
Duanwuhuang	Prunus armeniaca	49.26
20191007	Prunus armeniaca	48.92
Maihuang2hao*	Prunus armeniaca	47.7
Shanxicaizihuang*	Prunus armeniaca	46
Muguaxing	Prunus armeniaca	45.76
Zaomeihong	Prunus armeniaca	44.96
Zihe	Prunus armeniaca	44.88
Shajinhong*	Prunus armeniaca	43.8
Xiaomanhuang	Prunus armeniaca	43.74
X12	Prunus armeniaca	43.49
Chetouxing*	Prunus armeniaca	43.4
Yuxing	Prunus armeniaca	43.24
Boxiangtian	Prunus armeniaca	42.1
2019008	Prunus armeniaca	41.71
11N05	Prunus armeniaca	41.52
N34	Prunus armeniaca	41.33
Tuxiangbai*	Prunus armeniaca	40.7
Caoxing	Prunus armeniaca	40.36
HAN	Prunus armeniaca	38.306
Tangshiyong1hao	Prunus armeniaca	37.83
Shuibaitian*	Prunus armeniaca	37.8
Qingmisha	Prunus armeniaca	37.6
Bairen*	Prunus armeniaca	37.3
Xiangfei	Prunus armeniaca	36.692
Piantouxing	Prunus armeniaca	35.664
104hangdi3ke	Prunus armeniaca	35.452
2018001	Prunus armeniaca	34.552
DH32	Prunus armeniaca	33.81
Wanbai*	Prunus armeniaca	33.7
Xiaohongpao	Prunus armeniaca	32.894
RV	Prunus armeniaca	31.64
Jiangyanghuang	Prunus armeniaca	31.276
X15	Prunus armeniaca	31.24
Erhongbadanxing	Prunus armeniaca	30.6
Honghebao	Prunus armeniaca	29.63
12049	Prunus armeniaca	29.54
Zhupishuixing	Prunus armeniaca	29.4
Tianrenhong	Prunus armeniaca	28.48
Shengyangdashuaifuxing	Prunus armeniaca	28.1
Bei23hang1hao	Prunus armeniaca	26.68
DH18	Prunus armeniaca	25.794
F31	Prunus armeniaca	25.72
Zangxing9hao	Prunus armeniaca	24.81
DH12	Prunus armeniaca	24.16
11N01	Prunus armeniaca	22.11
Jinxing*	Prunus armeniaca	22
Wulashan08	Prunus armeniaca	20.82
Xiongyuehebao*	Prunus armeniaca	20.5
12079	Prunus armeniaca	20.246
15003	Prunus armeniaca	19.858
DH9	Prunus armeniaca	19.78
Qingyangxing	Prunus armeniaca	19.532
15-7	Prunus armeniaca	18.976
Wanxing	Prunus armeniaca	17.725
Kangshuang	Prunus armeniaca	16.876
Zhilixing	Prunus armeniaca	16.72
15082	Prunus sibirica	6.94
ST2019003	Prunus sibirica	6.85
15130	Prunus sibirica	6.73
12004	Prunus sibirica	6.42
12058	Prunus sibirica	6.37
Kezuo47	Prunus sibirica	6.11
Zhalute36	Prunus sibirica	5.9
13046	Prunus sibirica	5.84
PT6	Prunus sibirica	5.77
ALu02	Prunus sibirica	5.69
ST2019002	Prunus sibirica	5.62
Chaersen25-1	Prunus sibirica	5.32
Aohanqi15-1	Prunus sibirica	5.12
Ao32	Prunus sibirica	5.06
bei24hang2hao	Prunus sibirica	4.82
13071	Prunus sibirica	4.77
ST2019006	Prunus sibirica	4.7
F18	Prunus sibirica	4.59
W40	Prunus sibirica	4.56
Liangcheng14-1	Prunus sibirica	4.55
15122	Prunus sibirica	4.47
Keshiketeng14-1	Prunus sibirica	4.39
F43	Prunus sibirica	4.37
Zhalaite02-1	Prunus sibirica	4.36
F15	Prunus sibirica	4.36
Wanjiagou31-1	Prunus sibirica	4.33
Kezuo40	Prunus sibirica	4.13
W5	Prunus sibirica	3.98
W1	Prunus sibirica	3.98
12076	Prunus sibirica	3.94
W31	Prunus sibirica	3.87
ST2019001	Prunus sibirica	3.82
ST2019004	Prunus sibirica	3.77
Balinyouqi25-1	Prunus sibirica	3.73
W32	Prunus sibirica	3.69
W3	Prunus sibirica	3.68
Keyouzhongqi16-1	Prunus sibirica	3.67
W37	Prunus sibirica	3.65
W42	Prunus sibirica	3.65
W9	Prunus sibirica	3.6
KLQ_SIB	Prunus sibirica	3.58
W12	Prunus sibirica	3.58
W8	Prunus sibirica	3.56
Zhalute23	Prunus sibirica	3.56
W39	Prunus sibirica	3.54
W15	Prunus sibirica	3.53
W10	Prunus sibirica	3.52
12015	Prunus sibirica	3.52
13064	Prunus sibirica	3.5
W11	Prunus sibirica	3.49
12081	Prunus sibirica	3.44
13035	Prunus sibirica	3.43
Kezuohouqi01-1	Prunus sibirica	3.34
13041	Prunus sibirica	3.3
W14	Prunus sibirica	3.29
Alu31-1	Prunus sibirica	3.24
ALu09	Prunus sibirica	3.238
W45	Prunus sibirica	3.23
W6	Prunus sibirica	3.22
12016	Prunus sibirica	3.12
13043	Prunus sibirica	3.06
Zhalute33-1	Prunus sibirica	3.04
W13	Prunus sibirica	2.99
F106	Prunus sibirica	2.84
12033	Prunus sibirica	2.73
12032	Prunus sibirica	2.7
Chaxian7	Prunus sibirica	2.66
G3	Prunus sibirica	2.38
13095	Prunus sibirica	1.68
12117	Prunus sibirica	1.56
Keyou19	Prunus sibirica	1.07
Note: The data for accessions with an asterisk (*) were from China fruit-plant monographs, apricot flora.

## Sheet: Table S3
Table S3. List of primers used for RT-qPCR analysis.
Gene Name	Forward primer	Reverse primer
UBC	GAGACCAGCAATAACCGTGAA	TCTTGTACTCCGTGGCATCCT
AUX22D	CCTGGAAGCACAGAAGAGCC	CTTTCACGTAAGCCTCTGGC
AUX28	TACCCTGAGCTGTCTGATGC	TCAGAACCCTTGAGCACATCC
IAA6	AGAGATTGCTGGCGGAGATG	CGGTAAGAACACACCGGAGG
SAUR50	CGTTATCTCAGCCGACCTCC	GCAGGCATAGAACTCGACCA
SAUR71	TAGCCTAAGGTCCAAATCCACA	GCTTTCTTGTGCTTCCCACA
NCED5	GCACGACTTTGCCATCACAG	ACAGGTGGAAGCAGAACGTG
ACO	AATGGAGAGGGAAGGAAAGCA	CAACCTCTCCACTGTGTCCAA
PRE6	GCTCCGACAAGGTATCAGCA	TTGTCGAGAGCAGTTGGGAG
EXPA1	TGGCCAAAGCCTCTCTTTCA	CGGAATTGGGCACCACTGTA
EXPA8	AGGAGGATGGGAAGGTGGTC	CTGAGAGCTGCAGTGTTGGT
EXP	TGCCCACCTAACTTTGCTCA	TAACAGGCACAATCCCAGCG
EXPA4	GCTCAACCAAGCGACAATGG	ACGGAAGCCGTTGATTGTGA
IAA29	GCTTCATCAACACCACTCCGT	TCGATCTTCCTCACAATTCCCAC
PP2C51	TCATGTCCGAAGTCACAGTACG	AGGGCGACAACAATCACACT
PP2C77	ATGGAGGAGATAGCTCAGGC	ACCCACATATCCCGCAAGC
PP2C56	GGCTTCACTTCGGTGATTGG	CATCAACCGTCTCCCGATCC
TAR4	CACACCATGAGGAACCGCTG	CCTCTCACACTTCACCCACG
YUC10	CATGGTGGACTCTTTGACGG	CCAACGTCAATGACTGGATACTT
GA2OX8	CAGCCTTACACAGAAAGGGTAGTA	CACAAGGCTGAAAGAAGCAACT
WRKY75	CAAGTCACCACCAGCAGCAAA	TCGTCCCTAACCTCACAGCAC

## Sheet: Table S4
Table S4. The 95% Confidence intervals for Pearson correlation coefficients.
Gene Name	Pearson correlation coefficient (r)	Statistical significance (p)	95% Confidence interval
			Lower	Upper
AUX22D	0.974	< 0.001	0.931	0.991
AUX28	0.982	< 0.001	0.951	0.993
IAA6	0.955	< 0.001	0.882	0.984
SAUR50	0.965	< 0.001	0.907	0.987
SAUR71	0.878	< 0.001	0.696	0.954
NCED5	0.979	< 0.001	0.944	0.992
ACO	0.993	< 0.001	0.981	0.997
PRE6	0.998	< 0.001	0.995	0.999
EXPA1	0.993	< 0.001	0.98	0.997
EXPA8	0.997	< 0.001	0.991	0.999
EXP	0.997	< 0.001	0.992	0.999
EXPA4	0.975	< 0.001	0.933	0.991
IAA29	0.822	< 0.001	0.575	0.931
PP2C51	0.928	< 0.001	0.813	0.973
PP2C77	0.969	< 0.001	0.916	0.988
PP2C56	0.925	< 0.001	0.805	0.972
TAR4	0.995	< 0.001	0.987	0.998
YUC10	0.751	< 0.001	0.438	0.902
GA2OX8	0.985	< 0.001	0.958	0.994
WRKY75	0.874	< 0.001	0.688	0.952
